# Supplementary material for: Comparison Approach for Identifying Missed Invasive Fungal Infections in Formalin-Fixed, Paraffin-Embedded Autopsy Specimens
Source: J Fungi (Basel). 2022 Mar 24;8(4):337. doi: 10.3390/jof8040337 (PMC9030445; doi:10.3390/jof8040337)
Supplement: Supplementary file 1 [file jof-08-00337-s001.zip]

Archive with 1 entries (1 files):
- jof-1645969-supplementary.pdf
